# Supplementary material for: MALAT1: An Epigenetic Regulator of Inflammation in Diabetic Retinopathy
Source: Sci Rep. 2018 Apr 25;8:6526. doi: 10.1038/s41598-018-24907-w (PMC5916949; doi:10.1038/s41598-018-24907-w)
Supplement: Supplementary file 2 — Dataset 1 [file 41598_2018_24907_MOESM2_ESM.xlsx]

## Sheet: Sheet1
CpG	Gene_number	Seqnames	Position	UCSC_RefGene_Name	UCSC_RefGene_Accession	GencodeBasicV12_Group	Islands_Name	Relation_to_Island	HR5_2 days (NG)	HR25_2 days (HG)
cg02652361	52	chr11	65263917	MALAT1	NR_002819	TSS1500	chr11:65264957-65265398	N_Shore	0.432191	0.436559
cg23566411	52	chr11	65264681	MALAT1	NR_002819	TSS1500	chr11:65264957-65265398	N_Shore	0.225451	0.237613
cg10631284	52	chr11	65264849	MALAT1	NR_002819	TSS1500	chr11:65264957-65265398	N_Shore	0.0167144	0.0132317
cg19878733	52	chr11	65264897	MALAT1	NR_002819	TSS1500	chr11:65264957-65265398	N_Shore	0.0719046	0.0568897
cg02943285	52	chr11	65265056	MALAT1	NR_002819	TSS200	chr11:65264957-65265398	Island	0.0113424	0.0115337
cg04868132	52	chr11	65265060	MALAT1	NR_002819	TSS200	chr11:65264957-65265398	Island	0.00422799	0.00392696
cg15574972	52	chr11	65265134	MALAT1	NR_002819	TSS200	chr11:65264957-65265398	Island	0.0504982	0.0692166
cg12498916	52	chr11	65265145	MALAT1	NR_002819	TSS200	chr11:65264957-65265398	Island	0.00844983	0.0166879
cg20503416	52	chr11	65265209	MALAT1	NR_002819	TSS200	chr11:65264957-65265398	Island	0.0734842	0.0630567
cg01185801	52	chr11	65265397	MALAT1	NR_002819	5'UTR	chr11:65264957-65265398	Island	0.0507822	0.0472904
cg07799005	52	chr11	65265684	MALAT1	NR_002819	5'UTR	chr11:65264957-65265398	S_Shore	0.131896	0.128779
cg22311458	52	chr11	65265909	MALAT1	NR_002819	5'UTR	chr11:65264957-65265398	S_Shore	0.0497866	0.0692199
cg17153055	52	chr11	65265971	MALAT1	NR_002819	5'UTR	chr11:65264957-65265398	S_Shore	0.0415429	0.0580197
cg04977124	52	chr11	65266482	MALAT1	NR_002819	5'UTR	chr11:65264957-65265398	S_Shore	0.0535821	0.0398813
cg04378603	52	chr11	65266494	MALAT1	NR_002819	5'UTR	chr11:65264957-65265398	S_Shore	0.0215101	0.0259979
cg05491695	52	chr11	65266512	MALAT1	NR_002819	5'UTR	chr11:65264957-65265398	S_Shore	0.026127	0.0227744
cg18501142	52	chr11	65266561	MALAT1	NR_002819	5'UTR	chr11:65264957-65265398	S_Shore	0.110649	0.0959618
cg04073608	52	chr11	65268100	MALAT1	NR_002819	5'UTR	chr11:65264957-65265398	S_Shelf	0.105266	0.105715
cg14690315	52	chr11	65268175	MALAT1	NR_002819	5'UTR	chr11:65264957-65265398	S_Shelf	0.112945	0.116183
cg26489875	52	chr11	65268225	MALAT1	NR_002819	5'UTR	chr11:65264957-65265398	S_Shelf	0.0951433	0.100431
cg04953230	52	chr11	65273641	MALAT1	NR_002819	5'UTR		OpenSea	0.498533	0.492147
